# Supplementary material for: Assessment of Recombinant β-Propeller Phytase of the Bacillus Species Expressed Intracellularly in Yarrowia lipolityca
Source: J Fungi (Basel). 2025 Feb 26;11(3):186. doi: 10.3390/jof11030186 (PMC11943157; doi:10.3390/jof11030186)
Supplement: Supplementary file 1 [file jof-11-00186-s001.zip]

Archive with 1 entries (1 files):
- jof-3376775-supplementary.pdf
